# Supplementary material for: Integrated phylogenetic analyses reveal the evolutionary, biogeographic, and diversification history of Asian warty treefrog genus Theloderma (Anura, Rhacophoridae)
Source: Ecol Evol. 2023 Dec 21;13(12):e10829. doi: 10.1002/ece3.10829 (PMC10739124; doi:10.1002/ece3.10829)
Supplement: Supplementary file 1 — Data S1 [file ECE3-13-e10829-s001.zip]

Archive with 3 entries (3 files):
- Supplementary materials.docx
- Table S10.docx
- Table S9.docx
